# Supplementary material for: Phytochemical Profile, Antioxidant Capacity, and Photoprotective Potential of Brazilian Humulus Lupulus
Source: Pharmaceuticals (Basel). 2025 Aug 20;18(8):1229. doi: 10.3390/ph18081229 (PMC12389064; doi:10.3390/ph18081229)
Supplement: Supplementary file 1 [file pharmaceuticals-18-01229-s001.zip]

Archive with 1 entries (1 files):
- pharmaceuticals-3756833-supplementary.docx
